# Supplementary material for: Development and Consumer Acceptability of Functional Bread Formulations Enriched with Extruded Avocado Seed Flour: Nutritional and Technological Properties
Source: Foods. 2025 Dec 12;14(24):4282. doi: 10.3390/foods14244282 (PMC12732530; doi:10.3390/foods14244282)
Supplement: Supplementary file 1 [file foods-14-04282-s001.zip]

Archive with 1 entries (1 files):
- foods-3926356-supplementary.pdf
